# Supplementary material for: SETD1A drives stemness by reprogramming the epigenetic landscape in hepatocellular carcinoma stem cells
Source: JCI Insight. 2023 Sep 22;8(18):e168375. doi: 10.1172/jci.insight.168375 (PMC10561725; doi:10.1172/jci.insight.168375)
Supplement: Supporting data values [file jciinsight-8-168375-s042.xlsx]

## Sheet: Figure 1D
Control	CD24- CD133-
99.737	809.45
485.39	1748.2
1084.6	2872.9

## Sheet: Figure 1F
CD24+ CD133+	CD24- CD133-
1	0.501155
1.07059	0.600445
0.864078	0.67437

## Sheet: Figure 1G
PLC			Hep3B			Huh7
Control	shSETD1A		Control	shSETD1A		Control	shSETD1A
10.9	3.64		74.7	55.3		31.2	11.2
10.8	3.37		73.5	46.7		34.9	8.81
9.55	3.77		74.6	35.8		31.2	11.8

## Sheet: Figure 1H
PLC			Hep3B			Huh7
Control	shSETD1A		Control	shSETD1A		Control	shSETD1A
5.93	2.23		83.6	24.7		30.7	24
5.86	1.71		84.8	24.4		31.4	23
5.86	2.47		76.8	20.4		30.9	23.3

## Sheet: Figure 1I
PLC			Hep3B			Huh7
Control	shSETD1A		Control	shSETD1A		Control	shSETD1A
98	12		96	5		54	5
68	9		86	3		43	16
63	24		72	6		70	12

## Sheet: Figure 2H
Normal	HCC
100	180
120	225
80	80
35	70
30	240
90	100
35	75
80	110
70	80
50	30
100	195
20	100
60	30
35	15
30	255
25	70
25	75
40	60
30	195
70	270
50	150
20	130
90	75
130	65
110	255
100	60
5	90
5	70
50	70
110	120
80	70
70	150
135	195
150	165
100	195
70	65
90	225
110	110
40	225
35	70
110	195
45	120
100	85
40	100
150	110
70	90
20	225
25	65
120	210
15	195
25	55
15	195
30	65
10	85
20	225
70	195
90	110
25	195
65	55
90	195
15	195
50	35
75	85
25	240
35	180
70	225
55	100
130	100
45	210
35	210
120	255
160	150
140	120
10	100
25	60
35	240
15	70
35	105
25	160
20	140
100	75
130	110
45	240
25	210
15	195
25	70
10	255
15	55
35	255
75	270

## Sheet: Figure 3J
KITLG			EPHA3
Control	shSETD1A		Control	shSETD1A
1.21981	0.217797		1	0.403573
1	0.402799		1.85053	0.416234
0.788797	0.386831		2.0093	0.563182

## Sheet: Figure 3K
NGFR			WNT7A
Control	shSETD1A		Control	shSETD1A
1	15.5789		1	7.08904
1.1145	11.6511		0.479877	5.50438
0.948811	13.7783		0.39666	5.90597

## Sheet: Figure 4E
FNDC3B			PTP4A1			ELF3			AKAP12			ST3GAL4			PTPN1
Control	shSETD1A		Control	shSETD1A		Control	shSETD1A		Control	shSETD1A		Control	shSETD1A		Control	shSETD1A
1.15313	0.51934		1	0.210271		1	0.134431		1	3.34605		1.69746	4.6336		0.814823	2.70434
1	0.493506		1.22274	0.193654		1.15474	0.132114		1.09384	2.59892		1	3.61708		1	2.4335
1.05517	0.528671		1.26312	0.339684		0.633125	0.157374		1.00962	2.6538		0.675033	4.83235		0.911573	2.82034

## Sheet: Figure 5F
PLC				Huh7				Hep3B
Control	shSETD1A	shSETD1A PABPC1		Control	shSETD1A	shSETD1A PABPC1		Control	shSETD1A	shSETD1A PABPC1
10.4	3.46	9.96		33.5	11.2	25.1		80.2	29.2	58.4
10.9	3.12	9.04		32.3	11.6	26.4		81.4	28.7	60.5
10.4	3.41	9.16		31.7	11.9	26.5		82	26.5	60.8

[truncated: 15 more sheets: Figure 5G, Figure 5H, Figure 5I, Figure 5J, Figure S1B, Figure S1C, Figure S1E, Figure S1F, Figure S2A, Figure S2B, Figure S2C, Figure S2D, Figure S2F, Figure S3C, Figure S4A]
